# Supplementary material for: A Simulation Competition on Neonatal Resuscitation as a New Educational Tool for Pediatric Residents
Source: Children (Basel). 2023 Sep 28;10(10):1621. doi: 10.3390/children10101621 (PMC10605553; doi:10.3390/children10101621)
Supplement: Supplementary file 1 [file children-10-01621-s001.zip]

Archive with 1 entries (1 files):
- children-2574551-supplementary.pdf
